# Supplementary material for: Association between self-rated health and the risk of hip fracture and mortality in a cohort of older women during a 10-year follow-up
Source: PLoS One. 2021 Mar 5;16(3):e0247924. doi: 10.1371/journal.pone.0247924 (PMC7935257; doi:10.1371/journal.pone.0247924)
Supplement: S1 Appendix — (XLSX) [file pone.0247924.s001.xlsx]

## Sheet: Blad1
age	smoking 1= yes	all cause mortality 1=yes	hipfracture 1=yes	Time from inclusion to first hipfracture, death or end of study	Calcium and vitamin D supplement 1=yes	Bisphosphonate treatment 1=yes	Time spent outdor >30 min/day: 1= yes 0=no	Stand up without using armrest from a chair: 1=yes, 0=no	SRH in mm	Self-reported fracture after age of 50: 1=yes 0=no	Bone mineral density at femoral neck g/cm2	one leg standing time, best attempt in seconds	BMI kg/m2	More than 3 drugs at baseline 0=yes, 1=no	Dead or not at study end: 0=no, 1=yes	FRAX 10 year risk of hipfracture in %	gaitspeed in mps	Time from inclusion to death or end of study	T-score below -2.5 at femoral neck: 0=no, 1=yes	Gaitspeed below 0.8 mps: 1=yes 0=no	More than 2 diseases 0=no 1=yes	SRH divided in tertiles 0=low, 1=intermediate, 2=high(ref)	gait speed less than 0.8 mps and inability to get up from a chair without support 1=yes, 0=no (frail)
74	0	1	0	4	0	0	0	1	48	1	.613	10	24	1	1	13	1.30	4	0	0	0	0	0
73	0	0	0	10	0	0	1	1	48	1	.599	30	24	1	0	33	1.36	10	0	0	0	0	0
70	1	1	0	8	0	0	0	1	48	0	.625	1	35	0	1	3.8	1.25	8	0	0	0	0	0
76	0	0	0	11	0	0	1	1	51	0	.647	21	32	0	0	6.8	1.11	11	0	0	0	0	0
73	0	0	0	10	1	0	1	1	18	0	.575	30	22	1	0	16	1.50	10	1	0	0	0	0
78	0	1	0	8	0	0	0	0	39	0	.633	5	32	1	1	7.6	1.43	8	0	0	1	0
72	0	0	1	8	0	0	1	1	25	0	.625	7	29	0	0	4.6	1.30	10	0	0	0	0	0
73	0	0	0	11	1	0	0	0	30	1	.613	3	32	1	0	10	1.11	11	0	0	0	0
71	0	0	0	10	0	0	1	1	33	0	.75	26	31	1	0	12	1.25	10	0	0	1	0	0
72	0	0	0	10	0	0	1	0	51	0	.604	11	31	0	0	4	1.25	10	0	0	0	0
71	0	0	0	10	0	0	0	1	50	0	1.014	30	25	0	0	5.2	1.2	10	0	0	0	0	0
70	0	0	0	9	0	0	1	1	48	0	.733	30	28	1	0	3.7	2.00	9	0	0	0	0	0
70	0	0	0	9	0	0	0	0	41	0	.705	30	22	1	0	5.6	1.30	9	0	0	1	0
71	0	1	1	2	0	0	1	1	48	0	.439	8	24	1	1	5.1	1.20	8	1	0	0	0	0
75	0	0	0	11	0	0	1	1	40	0	.776	7	25	1	0	8.4	1.20	11	0	0	0	0	0
72	0	1	0	2	0	0	0	1	24	0	.632	4	20	0	1	23	1.30	2	0	0	1	0	0
74	0	0	0	10	0	0	1	1	45	0	.822	13	34	1	0	4.7	1.25	10	0	0	0	0	0
71	0	0	0	10	0	0	1	1	51	1	.66	3	25	1	0	10	1.30	10	0	0	0	0	0
73	0	0	0	10	0	0	1	1	8	0	.67	10	34	1	0	3.9	1.43	10	0	0	0	0	0
76	0	0	0	11	0	0	1	1	27	0	.656	14	30	0	0	6.8	1.36	11	0	0	1	0	0
73	0	0	0	10	0	0	0	1	45	0	.827	23	35	0	0	14	1.43	10	0	0	1	0	0
72	0	0	0	10	1	0	1	1	48	0	.641	8	25	1	0	6.1	1.25	10	0	0	0	0	0
71	0	0	0	9	0	0	0	1	34	0	.816	9	28	1	0	4.3	1.50	9	0	0	0	0	0
70	0	1	0	1	0	0	0	0	18	0	.603	0	25	0	1	5.4	0.26	1	0	1	1	0	1
76	0	1	0	10	0	0	1	0	40	0	.652	5	39	0	1	4.2	0.81	10	0	0	1	0
75	0	0	0	11	0	0	1	1	48	0		9	27	1	0	7.1	0.81	11		0	0	0	0
72	0	1	0	6	0	0	1	1	48	1	.552	1	27	0	1	33	0.97	6	1	0	0	0	0
73	0	0	0	10	0	0	1	1	50	0	.728	30	25	1	0	7.1	1.43	10	0	0	0	0	0
72	1	1	0	2	0	0	0	1	50	0	.555	30	22	0	1	11	1.50	2	1	0	0	0	0
79	0	0	0	11	0	0	1	1	43	1	.702	12	28	0	0	15	1.25	11	0	0	0	0	0
76	0	1	1	4	0	0	0	0	11	1	.517	0	26	1	1	24	0.39	5	1	1	0	0	1
75	0	0	1	11	1	0	1	1	35	0	.738	10	28	1	0	21	1.00	11	0	0	0	0	0
78	0	1	0	7	0	0	0	1	5	1	.642	10	35	0	1	18	0.58	7	0	1	1	0
72	0	0	1	3	0	0	1	0	46	0	.69	3	25	1	0	14	0.79	11	0	1	0	0	1
71	0	0	1	10	0	0	1	0	49	1	.79	2	42	0	0	4.5	0.60	11	0	1	1	0	1
76	0	1	0	1	0	0	1	0	5	0	.537	10	31	1	1	18	0.97	1	1	0	1	0
73	0	0	1	4	1	1	1	1	50	0	.515	30	25	0	0	7.1	1.36	10	1	0	0	0	0
71	0	0	0	10	0	0	1	1	51	0	.675	30	26	1	0	8	1.76	10	0	0	0	0	0
71	0	0	0	9	0	0	1	1	38	0	.637		28	1	0	8.7	0.94	9	0	0	1	0	0
78	0	0	0	11	0	0	1	1	37	0	.54	15	24	0	0	22	0.68	11	1	1	0	0
73	0	0	0	10	1	0	1	1	51	0	.618	30	26	0	0	5.9	1.67	10	0	0	0	0	0
72	1	1	0	7	0	0	0	1	39	0	.338	8	18	1	1	32	0.81	7	1	0	1	0	0
75	0	1	1	4	0	0	0	1	6	1	.481	0	22	0	1	32	0.64	4	1	1	1	0
72	0	0	0	10	1	0	1	1	21	0	.704	30	29	1	0	15	1.58	10	0	0	0	0	0
72	0	0	0	10	0	0	1	1	21	0	.797	14	32	0	0	6.9	2.00	10	0	0	1	0	0
74	0	1	1	5	1	1	1	1	39	1		0	24	0	1	25		6			1	0
73	0	0	0	10	0	0	0	0	41	0	.687	5	33	0	0	4.3	0.97	10	0	0	0	0
76	1	0	0	11	0	0	1	1	26	0	.581	30	32	1	0	9.1	1.00	11	0	0	0	0	0
71	1	0	1	9	0	0	0	1	6	0	.563	30	24	1	0	19	1.20	11	1	0	0	0	0
71	0	0	0	10	0	0	1	1	50	0	.716	30	23	1	0	14	1.50	10	0	0	0	0	0
79	0	0	0	11	0	0	1	1	37	0	.656	2	24	0	0	13	0.71	11	0	1	1	0
76	0	0	0	10	0	0	1	1	50	0	.578	15	29	1	0	7.4	1.25	10	0	0	0	0	0
70	1	0	0	9	0	0	1	0	31	0	.643	13	39	0	0	3	1.25	9	0	0	1	0
73	0	1	0	7	0	0	1	0	51	0	.657	17	28	1	1	20	1.25	7	0	0	1	0
79	0	0	0	11	0	0	1	1	49	1	.585	3	25	1	0	17	1.03	11	0	0	1	0	0
72	0	0	0	10	0	0	1	1	51	0	.695	5	28	1	0	13	1.67	10	0	0	0	0	0
70	0	0	0	11	0	0	1	1	48	1	.595	24	25	1	0	4.2	1.20	11	0	0	0	0	0
72	0	0	0	10	0	0	0	1	37	0	.95	4	32	0	0	7	1.43	10	0	0	1	0	0
73	0	0	0	11	0	0	0	1	32	0	.801	15	33	1	0	4.1	1.07	11	0	0	0	0	0
71	0	0	0	10	0	0	1	1	5	0	.791	10	28	0	0	4.1	1.30	10	0	0	1	0	0
72	0	0	0	10	0	0	0	1	31	0	.63	12	25	1	0	5.4	1.67	10	0	0	0	0	0
74	0	0	0	10	1	0	0	0	44	0	.688	25	25	0	0	7.3	1.36	10	0	0	1	0
72	0	1	0	7	0	0	1	1	48	1	.594	30	26	1	1	10	1.36	7	0	0	1	0	0
70	0	0	0	11	0	0	1	1	50	1	.684	30	31	1	0	6.7	1.50	11	0	0	0	0	0
69	0	0	1	5	0	0	1	1	46	0	.766	30	32	1	0	2.7	1.88	11	0	0	0	0	0
74	0	1	0	1	0	0	0	0	49	1	.56	12	29	0	1	12	0.97	1	1	0	1	0
74	0	1	0	4	0	0	1	1	42	0	.682	30	27	0	1	6.8	1.00	4	0	0	1	0	0
70	0	0	0	10	0	0	1	1	29	1	.612	3	36	0	0	9.4	1.36	10	0	0	1	0	0
74	0	1	0	2	0	0	0	1	49	1	.639	12	27	0	1	12	1.30	2	0	0	1	0	0
77	0	0	0	11	0	0	0	1	44	0	.665	5	28	0	0	8.4	1.00	11	0	0	1	0	0
77	0	1	0	7	0	0	1	1	31	0	.671	10	28	0	1	8.1	1.20	7	0	0	1	0	0
72	1	0	0	10	0	0	1	1	50	0	.683	30	28	1	0	12	1.11	10	0	0	0	0	0
72	1	0	0	10	0	0	0	0	33	1		23	27	1	0	14	0.60	10		1	0	0	1
77	0	1	0	2	1	0	1	1	23	1	.707	3	28	0	1	15	1.25	2	0	0	1	0	0
71	0	0	0	10	0	0	1	1	49	0	.786	19	29	1	0	4	1.67	10	0	0	0	0	0
77	0	1	1	1	0	0	1	1	45	0	.641	3	29	1	1	15	1.15	1	0	0	0	0	0
71	0	0	0	9	0	0	1	1	50	1	.536	30	22	1	0	3.6	1.25	9	1	0	0	0	0
79	0	1	0	9	0	0	0	1	51	0	.593	3	19	1	1	21	1.25	9	0	0	1	0	0
70	0	0	0	11	0	0	1	1	47	1	.665	30	25	1	0	9.4	1.67	11	0	0	0	0	0
72	0	0	0	10	0	0	1	1	21	0	.64	30	24	1	0	6.5	1.76	10	0	0	0	0	0
73	1	0	0	10	0	0	1	1	49	0	.517	10	21	1	0	13	1.43	10	1	0	0	0	0
73	0	0	0	10	0	0	1	1	47	0	.652	18	21	0	0	10	2.00	10	0	0	0	0	0
73	0	1	1	6	1	0	1	1	28	1	.63	5	28	0	1	18	1.58	6	0	0	0	0	0
74	0	0	0	11	1	1	1	1	50	1	.716	7	31	1	0	9.9	1.07	11	0	0	0	0	0
74	0	0	0	10	0	0	1	1	49	0	.724	30	28	1	0	6.6	1.36	10	0	0	1	0	0
73	0	0	0	10	0	0	1	1	46	0	.716	30	30	0	0	8.4	1.58	10	0	0	0	0	0
69	1	0	0	11	0	0	1	0	51	0	.708	30	30	1	0	7.9	1.58	11	0	0	1	0
73	0	0	0	11	0	0	1	1	50	1	.756	10	26	1	0	6.3	1.25	11	0	0	0	0	0
73	0	0	0	10	0	0	0	1	47	0	.9	3	26	1	0	6.2	1.50	10	0	0	0	0	0
73	0	0	0	10	0	0	0	1	41	0	.653	6	31	1	0	4.8	1.67	10	0	0	0	0	0
73	0	0	0	10	0	0	1	1	8	0	.52	20	26	1	0	6.6	1.50	10	1	0	0	0	0
68	0	1	1	2	0	0	1	0	5	0	.673	11	31	0	1	2.4	0.75	6	0	1	1	0	1
70	1	0	0	10	0	0	1	0	6	1	.665	8	27	1	0	12	1.03	10	0	0	0	0
76	0	0	0	10	0	0	1	1	49	1	.502	6	23	1	0	19	1.11	10	1	0	0	0	0
73	0	0	1	2	0	0	1	1	30	0	.527	10	21	1	0	10	1.30	10	1	0	1	0	0
73	0	0	0	11	1	0	1	1	40	0	.572	30	24	1	0	14	1.07	11	1	0	1	0	0
75	0	0	0	10	0	0	1	1	51	1	.557	30	23	1	0	22	1.88	10	1	0	0	0	0
71	1	0	0	11	0	0	1	1	50	0	.554	15	29	1	0	9.8	1.30	11	1	0	0	0	0
75	1	0	1	7	0	0	1	1	35	0	.593	6	32	1	0	14	1.15	11	0	0	1	0	0
74	0	0	0	11	0	0	1	1	16	1	.676	12	40	1	0	11	1.11	11	0	0	0	0	0
73	0	0	0	10	0	0	0	0	17	1	.77	14	37	0	0	12	1.50	10	0	0	1	0
73	0	0	0	11	0	0	0	1	38	0	.695	3	39	1	0	6.1	1.25	11	0	0	0	0	0
70	0	0	0	9	0	0	1	1	50	0	.674	14	32	1	0	8.1	1.43	9	0	0	0	0	0
73	1	0	0	11	0	0	1	1	5	1	.632	30	27	1	0	16	1.30	11	0	0	0	0	0
70	0	1	1	8	0	0	1	1	51	0	.6	2	27	0	1	6.7	1.30	9	0	0	1	0	0
70	1	0	0	11	0	0	1	1	50	0	.565	30	23	1	0	7.7	1.43	11	1	0	0	0	0
74		0	0	11	0	0	0	1	50			5	27	0	0	11	1.36	11		0	1	0	0
73	0	0	0	10	0	0	0	0	20	0	.531	5	29	1	0	5.4	1.50	10	1	0	1	0
72	1	0	0	9	0	0	1	0	24	1	.597	30	28	0	0	23	1.07	9	0	0	1	0
72	0	0	0	9	0	0	0	0	14	0	.766	15	33	1	0	3.7	1.15	9	0	0	0	0
75	0	0	1	8	0	0	0	1	49	0	.586	7	28	0	0	34	1.30	11	0	0	1	0	0
77	0	0	0	11	0	0	0	1	30	1	.557	15	23	0	0	29	1.36	11	1	0	1	0	0
72	0	0	0	10	0	0	0	1	15	0	.639	17	26	1	0	4.9	1.43	10	0	0	1	0	0
71	0	0	0	10	0	0	1	1	59	0	.642	2	35	1	0	2.9	1.36	10	0	0	0	1	0
74	0	0	0	11	0	0	1	1	73	0	.585	5	31	0	0	8.9	1.15	11	0	0	1	1	0
73	1	0	0	10	0	0	1	1	61	0	.716	30	28	1	0	21	1.58	10	0	0	0	1	0
71	0	0	0	10	0	0	0	1	59	0	.625	11	31	0	0	8.3	0.94	10	0	0	1	1	0
71	0	0	0	9	0	0	1	1	57	0	.632	15	25	0	0	5.4	1.76	9	0	0	1	1	0
70	0	0	0	11	0	0	1	1	54	1	.557	30	25	0	0	18	1.58	11	1	0	1	1	0
73	0	0	0	10	0	0	1	1	56	0	.656	11	24	1	0	7.2	1.58	10	0	0	1	1	0
71	0	0	0	11	0	0	1	1	54	0	.747	4	36	1	0	5.1	1.11	11	0	0	1	1	0
72	0	0	0	10	0	0	1	1	72	0	.597	7	35	1	0	4.9	1.43	10	0	0	0	1	0
75	0	0	0	11	0	0	1	1	54	0		30	24	1	0	15	1.30	11		0	1	1	0
73	0	0	0	10	0	0	1	1	54	0	.588	7	25	1	0	14	1.25	10	0	0	1	1	0
79	0	1	1	10	0	0	1	1	53	1	.572	2	25	1	1	19	1.15	10	1	0	1	1	0
70	0	1	0	2	1	0	1	0	66	1	.636	7	28	0	1	7.8	0.97	2	0	0	0	1
74	0	0	0	10	0	0	1	0	54	0	.655	10	28	1	0	6.1	1.00	10	0	0	0	1
71	0	1	0	8	0	0	1	1	58	0	.598	29	26	1	1	8	1.30	8	0	0	0	1	0
78	0	0	0	11	0	0	0	1	52	1	.63	9	29	0	0	23	1.03	11	0	0	1	1	0
72	0	0	0	9	0	0	1	1	54	0	.694	30	31	0	0	4.1	1.67	9	0	0	1	1	0
73	1	1	0	8	0	0	1	1	59	0	.531	3	26	1	1	8.5	0.86	8	1	0	1	1	0
74	0	1	0	3	0	0	1	1	62	0	.72	3	20	1	1	12	1.58	3	0	0	1	1	0
71	0	0	0	10	0	0	1	1	71	0	.922	30	25	1	0	5.2	1.58	10	0	0	1	1	0
74	0	0	0	10	0	0	1	1	55	0	.68	23	27	1	0	6.6	1.43	10	0	0	0	1	0
71	0	0	1	8	0	0	1	1	60	0	.652	14	27	0	0	4.4	1.58	10	0	0	1	1	0
73	0	0	0	10	0	0	1	1	52	1	.561	23	26	1	0	12	0.97	10	1	0	1	1	0
73	0	0	0	10	0	0	1	1	59	0	.607	30	32	1	0	4.3	1.50	10	0	0	0	1	0
70	0	0	0	9	0	0	1	1	70	0	.772	5	28	1	0	3.7	1.30	9	0	0	0	1	0
72	0	0	1	8	0	0	1	0	52	1	.771	30	22	1	0	11	1.67	10	0	0	0	1
73	0	0	0	10	0	0	1	1	52	0	.742	6	38	1	0	6.8	1.20	10	0	0	1	1	0
70	1	1	0	4	0	0	1	0	62	1		5	28	1	1	20	1.03	4		0	1	1
73	0	0	0	10	0	0	1	1	70	1	.797	20	29	1	0	15	1.58	10	0	0	0	1	0
70	0	0	0	11	0	0	1	1	61	0	.507	7	32	0	0	5.2	1.43	11	1	0	0	1	0
71	0	1	0	9	0	0	1	1	53	0	.705	11	29	0	1	3.9	1.07	9	0	0	1	1	0
71	0	0	0	10	0	0	1	1	58	1	.69	30	26	0	0	9.3	1.50	10	0	0	1	1	0
71	0	1	0	4	0	0	1	1	52	0	.738	19	28	0	1	7.3	1.76	4	0	0	1	1	0
72	1	0	0	10	0	0	1	1	52	1	.621	15	30	1	0	12	1.58	10	0	0	0	1	0
77	0	0	0	11	0	0	1	1	54	0	.506	30	22	1	0	13	1.30	11	1	0	0	1	0
70	0	0	0	11	0	0	1	1	73	0	.423	30	24	1	0	10	1.67	11	1	0	0	1	0
77	0	0	0	11	0	0	1	1	73	1	.617	5	26	1	0	16	1.76	11	0	0	0	1	0
73	0	0	0	10	0	0	1	1	54	0	.627	30	24	1	0	13	1.25	10	0	0	0	1	0
70	0	0	0	9	0	0	1	1	63	0	.708	20	30	0	0	3.6	1.43	9	0	0	1	1	0
74	0	0	0	11	1	1	1	1	53	0	.559	26	25	0	0	14	1.50	11	1	0	1	1	0
75	0	0	0	10	0	0	1	1	71	0	.592	2	27	1	0	7.2	0.97	10	0	0	0	1	0
70	0	0	0	10	0	0	1	1	63	0	.697	30	29	1	0	3.5	1.25	10	0	0	0	1	0
73	1	0	0	10	0	1	1	1	66	0	.577	5	26	1	0	15	1.00	10	0	0	1	1	0
71	0	1	0	9	0	0	1	0	62	0	.695	3	35	1	1	5.3	0.75	9	0	1	0	1	1
70	0	0	0	9	0	0	1	1	57	0	.676	14	35	1	0	2.5	1.58	9	0	0	0	1	0
79	0	0	0	10	0	0	0	0	72	0	.762	12	29	1	0	15	0.86	10	0	0	0	1
75	1	0	1	0	0	0	1	1	53	1	.605	24	20	1	0	31	1.07	11	0	0	1	1	0
71	1	1	0	5	0	0	1	1	52	0	.543	8	23	0	1	16	1.11	5	1	0	0	1	0
79	0	1	1	6	0	0	1	1	62	1	.551	22	25	1	1	18	1.20	9	1	0	1	1	0
71		0	1	5	0	0	1	1	52			8	30	1	0	7.7	1.25	11		0	0	1	0
71	1	1	1	8	0	0	1	1	63	0	.778	2	29	0	1	10	1.03	10	0	0	0	1	0
74	1	0	0	11	0	0	1	1	52	0	.627	30	34	1	0	6.9		11	0		1	1
70	0	0	0	10	0	0	1	1	65	0	.749	30	27	0	0	7.8	1.76	10	0	0	0	1	0
72	0	1	0	7	0	0	1	1	60	0	.638	12	20	1	1	16	1.43	7	0	0	1	1	0
70	0	1	0	1	0	0	1	1	66	0	.589	8	27	1	1	8.2	1.36	1	0	0	0	1	0
73	0	0	0	10	0	0	1	0	64	1	.655	23	29	1	0	9.9	1.15	10	0	0	0	1
69	0	0	0	11	0	0	1	1	70	0	.699	23	24	1	0	16		11	0		0	1
72	0	0	0	9	0	0	1	1	71	1	.678	8	31	1	0	7.9	1.58	9	0	0	0	1	0
71	0	0	0	10	0	0	1	1	70	0	.625	30	28	1	0	9	1.67	10	0	0	1	1	0
73	0	0	0	10	0	0	1	1	66	1	.553	30	25	1	0	29	1.30	10	1	0	1	1	0
75	0	1	0	2	0	0	1	1	59	0	.703	11	23	0	1	9.5	1.11	2	0	0	0	1	0
72	0	0	0	10	1	0	1	1	73	1	.768	30	26	1	0	9.8	1.67	10	0	0	1	1	0
73	0	0	0	11	1	0	1	1	69	1	.57	21	27	1	0	18	1.43	11	1	0	1	1	0
73	0	0	1	5	0	0	1	1	69	0	.594	7	31	1	0	8.2	1.30	10	0	0	1	1	0
77	0	0	0	11	0	0	1	0	70	0	.563	12	26	1	0	43	0.88	11	1	0	0	1
71	0	0	0	10	0	0	1	1	57	0	.724	30	30	0	0	6.4	1.00	10	0	0	1	1	0
72	0	0	0	11	1	0	1	1	72	0	1.14	30	26	1	0	5.2	1.36	11	0	0	0	1	0
71	0	0	0	9	0	0	1	1	54	0	.852	24	23	1	0	14	1.58	9	0	0	0	1	0
72	0	1	0	10	0	0	1	1	71	1	.705	14	32	0	1	7.9	0.88	10	0	0	1	1	0
69	1	0	0	11	0	0	1	1	72	1	.583	30	24	1	0	24	2.00	11	0	0	0	1	0
73	0	0	0	10	0	0	1	1	62	1	.696	30	24	1	0	14	1.67	10	0	0	0	1	0
71	0	0	0	10	0	0	1	1	71	0	.733	30	25	1	0	10	1.67	10	0	0	0	1	0
72	0	1	0	10	1	1	1	0	57	1	.345	12	18	0	1	22	1.15	10	1	0	1	1
70	0	0	0	9	0	0	1	1	64	1	.614	9	26	1	0	17	1.36	9	0	0	0	1	0
77	0	0	0	11	0	0	1	1	73	0	.629	30	25	1	0	10	1.50	11	0	0	0	1	0
75	1	0	0	11	0	0	1	1	54	0	.51	2	25	1	0	19	1.15	11	1	0	0	1	0
71	0	0	0	10	0	0	1	1	69	0	.686	30	27	1	0	4.4	1.67	10	0	0	0	1	0
73	0	0	1	7	0	0	0	1	68	0	.615	7	30	1	0	5.1	1.07	11	0	0	1	1	0
79	0	0	0	11	0	0	1	1	54	0	.637	25	27	1	0	6.2	1.11	11	0	0	1	1	0
72	0	0	0	10	0	0	1	1	52	0	.765	30	24	1	0	7	2.00	10	0	0	0	1	0
75	0	0	0	10	1	0	1	1	62	0	.616	24	22	1	0	11	1.36	10	0	0	0	1	0
70	0	0	0	11	0	0	1	1	66	0	.679	30	24	1	0	5.2	1.76	11	0	0	0	1	0
73	0	0	0	10	0	0	0	1	53	0	.966	13	31	1	0	4.6	1.50	10	0	0	0	1	0
72	0	0	0	9	0	0	1	1	52	0	.635	30	26	0	0	5.2	1.30	9	0	0	1	1	0
71	1	1	0	1	0	0	1	1	67	1	.489	21	24	1	1	15	1.50	1	1	0	0	1	0
75	1	0	1	9	0	0	1	0	67	1	.572	30	29	1	0	16	1.43	11	1	0	0	1
78	0	1	0	5	0	0	1	1	62	1	.683	12	23	0	1	21	1.43	5	0	0	0	1	0
70	0	0	0	9	0	0	1	1	67	1	.649	18	29	1	0	7.6	1.67	9	0	0	1	1	0
72	0	0	0	11	0	0	0	1	55	0	.639	14	30	1	0	4.3	1.50	11	0	0	0	1	0
74	1	0	0	10	0	0	1	1	57	0	.62	7	27	1	0	19	1.11	10	0	0	1	1	0
74	1	0	0	11	0	0	1	1	67	0	.657	7	31	1	0	7.5	1.50	11	0	0	1	1	0
73	0	0	0	10	0	0	1	1	69	0	.632	30	26	0	0	6.2	1.50	10	0	0	1	1	0
74	0	1	1	3	0	0	0	0	55	0	.61	0	29	0	1	5.8		7	0		1	1
72	0	0	0	11	0	0	0	1	62	1	.617	5	27	1	0	24	1.43	11	0	0	1	1	0
76	0	0	0	11	0	0	1	1	71	0	.748	7	40	0	0	4.4	1.67	11	0	0	1	1	0
71	1	0	1	8	0	0	1	1	72	1	.496	30	23	1	0	28	1.76	11	1	0	1	1	0
71	0	1	0	3	0	0	1	1	73	0	.773	21	37	1	1	2.7	1.50	3	0	0	0	1	0
71	0	0	0	11	0	0	1	1	56	0	.613	30	26	1	0	11	1.15	11	0	0	0	1	0
77	0	0	1	8	0	0	1	1	55	1	.572	17	34	1	0	10	1.20	11	1	0	0	1	0
74	0	0	0	10	0	0	1	1	72	0	.65	30	21	1	0	10	1.36	10	0	0	0	1	0
71	0	0	0	10	0	0	1	1	62	0	.647	30	29	1	0	14	1.67	10	0	0	0	1	0
73	0	0	0	10	0	0	1	1	65	1	.688	30	24	1	0	35	1.67	10	0	0	0	1	0
72	0	1	0	8	0	0	1	1	58	0	.927	8	26	0	1	5.4	1.25	8	0	0	1	1	0
70	0	1	0	1	0	0	1	1	58	1	.546	3	30	1	1	6.8	1.30	1	1	0	0	1	0
74	1	0	0	11	0	0	1	1	65	1	.683	30	25	1	0	34	1.76	11	0	0	0	1	0
79	1	1	1	3	0	0	1	1	56	0	.522	30	24	1	1	17	1.00	3	1	0	0	1	0
70	0	0	0	10	0	0	1	1	53	0	.715	30	29	1	0	3.3	1.20	10	0	0	1	1	0
74	0	0	0	11	0	0	1	1	59	0	.768	17	29	1	0	17	1.43	11	0	0	0	1	0
70	0	0	0	9	0	0	1	1	72	0	.571	30	24	1	0	5.2	1.50	9	1	0	0	1	0
77	0	0	1	7	0	0	1	1	67	1	.586	19	26	0	0	15	1.25	11	0	0	0	1	0
72	1	0	0	10	0	0	1	1	72	0	.536	30	24	1	0	9.3	1.76	10	1	0	0	1	0
72	1	0	0	10	0	0	1	1	67	0	.494	30	23	1	0	11	1.43	10	1	0	0	1	0
73	0	0	0	10	0	0	1	1	66	0	.678	30	35	1	0	3.9	1.58	10	0	0	0	1	0
73	0	0	0	10	0	0	0	1	68	0	.465	6	21	1	0	9.2	1.36	10	1	0	1	1	0
71	0	1	1	4	0	0	1	0	70	0	.661	21	27	0	1	4.3	0.56	6	0	1	1	1	1
75	1	1	0	4	0	0	1	1	72	1	.507	13	26	1	1	21	1.67	4	1	0	0	1	0
72	0	0	0	10	0	0	0	1	70	0	.598	25	27	0	0	17	1.36	10	0	0	1	1	0
70	0	0	0	10	0	0	1	1	69	0	.736	30	30	1	0	3.3	1.58	10	0	0	0	1	0
71	0	0	0	11	0	0	1	1	96	0	.664	5	27	1	0	4.6	1.50	11	0	0	0	2	0
73	0	0	1	9	0	0	1	1	89	1	.609	30	23	1	0	16	1.58	10	0	0	0	2	0
68	0	0	0	11	0	0	1	1	97	0	.699	30	22	1	0	14	1.67	11	0	0	1	2	0
73	0	0	0	9	0	0	1	1	98	0	.689	30	27	1	0	5.9	1.88	9	0	0	0	2	0
73	1	0	0	10	0	0	1	1	82	0	.814	30	29	1	0	13	1.67	10	0	0	0	2	0
70	0	0	0	10	0	0	1	1	92	0	.808	30	25	1	0	4.1	1.58	10	0	0	0	2	0
72	0	0	0	10	0	0	1	1	85	1	.672	10	32	0	0	7.6	1.50	10	0	0	0	2	0
73	0	0	0	10	0	0	0	1	93	0	.601	30	25	1	0	7.1	1.43	10	0	0	1	2	0
76	0	0	0	11	0	0	1	1	74	0	.871	21	27	1	0	8.4	1.43	11	0	0	0	2	0
72	0	0	0	10	0	0	1	1	79	0	.502		18	1	0	19	1.76	10	1	0	0	2	0
78	0	0	1	8	0	0	1	1	89	1	.67	12	29	1	0	14	1.20	11	0	0	0	2	0
76	0	0	0	11	0	0	1	1	89	0	.572	30	25	1	0	9.8	1.43	11	1	0	0	2	0
70	0	0	0	10	0	0	1	1	84	0	.541	30	24	1	0	11	2.00	10	1	0	1	2	0
74	0	1	0	7	0	0	1	1	94	0	.568	30	25	1	1	9.7	1.25	7	1	0	1	2	0
74	0	0	0	11	0	0	1	1	74	1	.535	10	23	1	0	17	1.58	11	1	0	0	2	0
73	0	0	0	10	1	0	1	1	93	0	.726	30	25	1	0	13	1.67	10	0	0	0	2	0
73	0	0	0	10	0	0	1	1	98	0	.739	30	26	1	0	5.9	1.50	10	0	0	0	2	0
71	0	0	0	10	0	0	1	1	79	0	.758	30	28	1	0	10	1.58	10	0	0	0	2	0
77		1	1	1	0	0	1	1	79			0	23	1	1	19	0.48	2		1	1	2
72	0	1	0	7	0	0	1	1	96	1	.605	23	37	1	1	15	1.67	7	0	0	0	2	0
71	0	0	0	9	0	0	1	1	97	0	.532	30	24	1	0	12	1.76	9	1	0	0	2	0
73	0	0	0	10	0	0	1	1	94	0	.761	30	31	1	0	5.2	1.20	10	0	0	0	2	0
76	0	0	0	11	0	0	1	1	83	1	.518	5	22	1	0	19	1.43	11	1	0	0	2	0
74	1	1	0	4	0	0	0	1	79	0	.599	0	27	1	1	11	0.75	4	0	1	0	2
72	0	0	0	10	0	0	1	1	87	0	.705	30	26	1	0	5.4	1.58	10	0	0	0	2	0
74	1	0	0	10	0	0	1	1	87	1	.584	7	27	1	0	17	1.30	10	0	0	0	2	0
71	0	0	0	10	0	0	1	1	78	1	.636	30	23	0	0	13	1.58	10	0	0	0	2	0
72	0	0	0	10	0	0	1	1	85	1	.708	30	24	1	0	11	1.30	10	0	0	0	2	0
72	1	0	0	10	0	0	1	1	94	0	.571	30	22	1	0	12	1.50	10	1	0	0	2	0
72	0	0	0	10	0	0	1	1	94	0	.734	30	24	1	0	6.3	1.58	10	0	0	0	2	0
79	0	0	1	8	0	0	1	1	86	1	.565	13	28	1	0	15	1.25	10	1	0	0	2	0
70	1	0	0	9	0	0	1	1	96	1	.584	29	29	1	0	10	1.30	9	0	0	0	2	0
77	0	0	0	11	0	0	1	1	99	0	.626	30	25	1	0	9.9	1.88	11	0	0	0	2	0
74	0	0	0	10	0	0	1	1	91	0	.537	4	28	1	0	5.9	1.36	10	1	0	0	2	0
74	0	0	1	10	0	0	1	1	85	1	.43	8	24	1	0	14	1.00	11	1	0	0	2	0
75	0	0	0	11	0	0	1	1	79	0	.595	30	24	1	0	19	2.14	11	0	0	0	2	0
77	1	0	0	11	0	0	1	1	95	0	.652	30	20	1	0	70	1.36	11	0	0	0	2	0
74		1	0	0	0	0	1	1	96			1	22	1	1	18	0.70	0		1	0	2
71	0	0	0	9	0	0	1	1	78	0	.614	30	23	0	0	6.4	1.50	9	0	0	1	2	0
72	0	0	0	11	0	0	1	1	74	1	.518	2	48	1	0	3.4	1.07	11	1	0	0	2	0
74	0	0	0	11	0	0	1	1	95	0	.681	28	24	1	0	6.5	1.58	11	0	0	0	2	0
73	0	0	0	10	1	1	1	1	81	1	.622	27	26	0	0	12	1.58	10	0	0	1	2	0
71	1	0	0	10	0	0	1	1	79	0	.66	30	27	1	0	22	1.76	10	0	0	0	2	0
70	0	0	0	9	0	0	1	1	76	0	.571	6	19	1	0	17	1.67	9	1	0	0	2	0
72	0	0	0	9	0	0	1	1	97	0	.654	30	24	1	0	6.4	1.58	9	0	0	0	2	0
71	0	0	0	10	0	0	1	1	76	0	.724	30	25	1	0	5	1.58	10	0	0	0	2	0
72	0	0	1	9	1	0	1	1	95	0	.577	15	27	1	0	17	1.58	10	0	0	0	2	0
69	0	0	0	11	0	0	1	1	74	0	.578	30	26	1	0	6.3	2.14	11	0	0	0	2	0
74	0	0	0	11	0	0	1	1	82	1	.563	30	19	1	0	56	1.76	11	1	0	0	2	0
74	0	0	0	10	0	0	1	1	95	0	.547	30	26	1	0	13	1.88	10	1	0	0	2	0
79	0	1	0	6	0	0	1	1	86	1	.528	8	22	0	1	40	1.30	6	1	0	1	2	0
71	0	0	0	11	0	0	1	1	93	0	.71	30	24	1	0	5.2	1.36	11	0	0	0	2	0
72	0	0	0	10	0	0	0	1	74	0	.734	20	32	1	0	19	2.00	10	0	0	0	2	0
71	0	0	0	10	0	0	1	1	80	0	.852	9	34	1	0	3	1.30	10	0	0	1	2	0
78	0	0	0	11	0	0	1	1	77	0	.69	7	29	0	0	14	1.20	11	0	0	1	2	0
71	0	0	0	10	0	0	1	1	95	1	.644	30	18	1	0	20	1.58	10	0	0	0	2	0
72	0	0	0	10	0	0	0	1	75	0	.685	30	27	1	0	5.1	1.30	10	0	0	0	2	0
72	1	0	0	10	0	0	1	1	94	0	.84	2	31	1	0	10	1.00	10	0	0	0	2	0
76	0	0	0	11	0	0	1	1	75	0	.685	2	44	1	0	6	1.25	11	0	0	0	2	0
71	0	0	0	10	0	0	1	1	98	0	1.081	30	23	1	0	6.5	2.00	10	0	0	0	2	0
72	0	0	0	10	0	0	1	1	95	0	.859	30	23	1	0	3.9	1.67	10	0	0	1	2	0
70	0	0	0	9	0	0	1	1	74	0	.601	30	22	1	0	6.1	2.00	9	0	0	1	2	0
73	0	0	0	11	0	0	1	1	91	0	.726	30	24	1	0	7.7	1.76	11	0	0	0	2	0
71	0	0	0	9	0	0	1	1	95	0	.778	30	31	1	0	3.5	2.00	9	0	0	0	2	0
72	0	0	0	11	0	0	1	1	95	1	.657	30	22	1	0	16	1.43	11	0	0	0	2	0
71	0	0	0	10	0	0	1	1	97	0	.527	30	21	1	0	7.2	1.50	10	1	0	0	2	0
73	0	0	0	10	0	0	1	1	92	0	.554	30	21	1	0	9.1	1.67	10	1	0	0	2	0
75	1	1	0	8	0	0	1	1	97	0	.684	5	26	1	1	11	1.20	8	0	0	0	2	0
71	0	1	0	8	0	0	1	1	95	0	.682	30	27	1	1	4.5	1.30	8	0	0	0	2	0
72	0	0	0	11	0	0	1	1	81	1	.667	17	31	1	0	8	1.50	11	0	0	1	2	0
70	0	0	0	9	0	0	1	1	94	0	.625	30	24	1	0	9.6	1.43	9	0	0	1	2	0
72	0	0	0	10	0	0	1	1	82	1	.609	30	26	1	0	10	1.43	10	0	0	0	2	0
73	0	1	0	9	0	1	1	1	83	0	.627	30	28	1	1	15	2.00	9	0	0	0	2	0
70	0	0	0	10	0	0	1	1	76	0	.554	30	22	1	0	10	1.76	10	1	0	0	2	0
76	0	1	0	1	0	0	1	1	96	1	.597	30	23	1	1	25	1.50	1	0	0	1	2	0
71	0	0	0	10	0	0	0	1	85	0	.737	3	31	0	0	7.2	1.07	10	0	0	0	2	0
74		1	0	8	0	0	0	0	94			1	47	0	1	4.4	0.67	8		1	1	2	1
72	0	1	0	8	0	0	1	1	77	0	.586	10	27	1	1	5.1	1.36	8	0	0	0	2	0
74	1	1	0	6	0	0	1	1	97	0	.613	3	31	0	1	22	1.36	6	0	0	1	2	0
70	1	1	0	8	0	0	1	1	90	0	.701	4	34	0	1	4	1.36	8	0	0	1	2	0
75	0	0	0	10	0	0	1	1	99	1	.737	18	26	1	0	17	1.58	10	0	0	0	2	0
71	0	1	0	2	0	0	1	1	91	1	.596	30	28	1	1	19	1.67	2	0	0	0	2	0
72	1	0	0	10	0	0	1	1	89	0	.801	6	26	1	0	7.5	1.50	10	0	0	0	2	0
72	0	0	0	11	0	0	1	0	95	0	.711	12	26	1	0	5.2	1.76	11	0	0	0	2
73	0	0	0	10	0	0	0	1	80	1	.61	30	21	1	0	28	1.76	10	0	0	0	2	0
73	0	0	0	10	0	0	1	1	80	1	.585	30	19	1	0	22	2.00	10	0	0	0	2	0
72	0	0	0	10	0	0	1	1	94	1	.669	30	23	1	0	13	1.67	10	0	0	0	2	0
71	1	0	0	10	0	0	1	1	94	1	.645	15	30	1	0	11	1.25	10	0	0	0	2	0
73	0	0	0	10	0	0	1	1	80	0	.771	14	29	1	0	5.1	2.00	10	0	0	0	2	0
71	1	0	0	9	0	0	1	1	97	1	.457	30	23	1	0	19	1.50	9	1	0	0	2	0
72	0	0	0	10	0	0	1	1	90	0	.622	30	22	1	0	15	1.50	10	0	0	0	2	0
71	1	1	0	8	0	0	1	1	85	1	.617	16	27	1	1	12	1.58	8	0	0	1	2	0
72	0	0	0	10	1	0	0	1	76	1	.539	30	20	0	0	31	1.76	10	1	0	1	2	0
77	0	0	0	11	0	0	1	1	86	1	.541	3	24	1	0	30	1.15	11	1	0	1	2	0
74	0	0	0	10	0	0	1	1	92	0	.589	30	27	1	0	11	1.76	10	0	0	0	2	0
70	0	0	0	11	0	0	1	1	79	0	.779	29	29	1	0	3.5	1.58	11	0	0	0	2	0
73	0	0	0	10	0	0	1	1	75	0	.692	9	30	1	0	4.8	1.50	10	0	0	1	2	0
71	0	0	0	9	0	0	1	1	93	0	.505	24	23	1	0	5.7	1.43	9	1	0	0	2	0
74	0	0	0	10	0	0	1	1	95	0	.611	30	25	1	0	6.9	1.58	10	0	0	0	2	0
73	0	0	0	10	0	0	1	1	86	0	.713	21	27	1	0	5.8	1.67	10	0	0	0	2	0
73	0	0	0	10	0	0	1	1	83	1	.645	30	20	1	0	22	1.43	10	0	0	0	2	0
71	0	0	0	10	0	0	1	1	82	0	.66	30	29	1	0	3.9	1.88	10	0	0	0	2	0
71	0	0	0	9	0	0	1	1	92	0	.537	23	25	1	0	5.1	1.67	9	1	0	0	2	0
70	0	0	0	9	0	0	1	1	89	0		30	29	1	0	3.6	1.67	9		0	0	2	0
72	0	0	0	10	0	0	1	1	78	1	.599	30	23	1	0	31	1.36	10	0	0	0	2	0
74	1	0	0	11	1	0	1	1	94	0	.552	13	22	1	0	17	2.00	11	1	0	0	2	0
73	0	0	0	10	0	0	1	1	94	0	.464	4	23	1	0	7.5	1.20	10	1	0	0	2	0
70	0	0	0	9	1	0	1	1	76	1	.541	28	25	1	0	15	1.50	9	1	0	0	2	0
71	1	1	0	4	0	0	1	1	88	1	.729	6	29	1	1	10	1.20	4	0	0	0	2	0
73	0	0	0	10	0	0	1	1	93	1	.61	30	28	1	0	10	1.50	10	0	0	0	2	0
72	0	0	0	10	0	0	1	1	95	1	.643	30	25	1	0	12	1.58	10	0	0	0	2	0
73	0	0	0	10	0	0	1	1	88	0	.764	30	27	1	0	5.9	2.14	10	0	0	0	2	0
72	1	1	0	5	0	0	1	1	96	0	.616	30	25	1	1	7.8	1.15	5	0	0	0	2	0
72	1	1	0	5	0	0	1	1	95	0	.645	22	27	1	1	7.6	1.50	5	0	0	0	2	0
69	0	0	0	11	0	0	1	1	94	0	.599	30	21	1	0	5.9	1.43	11	0	0	0	2	0
70	0	0	0	11	0	0	1	1	98	0	.578	30	25	1	0	4.7	1.76	11	0	0	0	2	0
73	0	0	0	10	0	0	1	1	83	0	.756	30	25	1	0	6.4	1.88	10	0	0	0	2	0
77	0	0	0	11	0	0	1	1	94	1	.646	30	27	1	0	15	1.50	11	0	0	0	2	0
74	0	0	0	10	0	0	1	1	82	1	.747	15	26	1	0	12	1.50	10	0	0	0	2	0
